# Supplementary material for: A method for developing regulatory gene set networks to characterize complex biological systems
Source: BMC Genomics. 2015 Nov 10;16(Suppl 11):S4. doi: 10.1186/1471-2164-16-S11-S4 (PMC4652563; doi:10.1186/1471-2164-16-S11-S4)
Supplement: Additional File 2 — AD gene list. This file contains a list of AD related gens. [file 1471-2164-16-S11-S4-S2.txt]

'IL6'
'TGFB1'
'CCL2'
'APOE'
'IL1B'
'CXCL12'
'BCL2'
'IL1A'
'IL4'
'ABCA1'
'CCR2'
'TNFRSF1B'
'TIMP1'
'CXCL10'
'ESR1'
'IL10'
'IL18'
'SOS1'
'APOA1'
'AGT'
'TLR4'
'NRG1'
'CAV1'
'CCL8'
'IGF1R'
'SERPINE1'
'ADRA2A'
'BDNF'
'CDKN2A'
'PTEN'
'FOS'
'NFKBIA'
'CASP3'
'IL1RN'
'LDLR'
'ERCC2'
'NOS3'
'PSEN1'
'LPL'
'MMP1'
'SMAD3'
'APOA5'
'CHRNA7'
'AGER'
'GSTP1'
'ADORA2A'
'NQO1'
'APOC1'
'BIRC3'
'GSK3B'
'PPARD'
'APP'
'CASP8'
'COMT'
'CRP'
'ESR2'
'PLAT'
'APOA2'
'CHRM1'
'CSF1'
'FGF1'
'LTA'
'MME'
'NTRK1'
'PSEN2'
'APOC3'
'TNFRSF8'
'DRD4'
'NPY'
'APOB'
'APOC2'
'C4A'
'CFH'
'IFNG'
'SST'
'XRCC1'
'FCER1G'
'GSTM1'
'HTR2A'
'MAOA'
'MMP3'
'PON1'
'PPARGC1A'
'ABCB1'
'FADD'
'GRB2'
'HMOX1'
'NTRK2'
'ADRA1A'
'DHCR24'
'LRP1'
'ABCG1'
'CDK5R1'
'HSPA1B'
'PPARA'
'TRAF2'
'CASP4'
'MIF'
'RXRA'
'SREBF1'
'TCF7L2'
'APOD'
'ENPP2'
'ADORA2B'
'LAMB1'
'NCSTN'
'NOTCH4'
'SCARB1'
'SERPINA3'
'CDK5'
'CHRNA4'
'CYP19A1'
'GC'
'HMGCS2'
'PPP2R1A'
'SORL1'
'VCP'
'A2M'
'PARP1'
'CAT'
'TAP1'
'ABCA2'
'ARID4A'
'CHRNB4'
'ECHS1'
'LHB'
'NR3C1'
'ADAM17'
'LHCGR'
'NDUFS4'
'PSAP'
'SEMA4D'
'SLC2A2'
'SNCA'
'BACE1'
'CHRNB2'
'CLU'
'GRN'
'LIPA'
'NAT2'
'SLC6A3'
'TP73'
'CARD8'
'CYP2C19'
'KCNMA1'
'APOBEC2'
'APOM'
'BACE2'
'GRIN2B'
'GYS2'
'MAOB'
'SIRT1'
'ALDH2'
'BCAM'
'C1R'
'CD33'
'GSTT1'
'LIPE'
'NPC2'
'RXRG'
'TACR2'
'ALOX5AP'
'CTSD'
'EFEMP1'
'GLP1R'
'HTR2C'
'LRP2'
'RGS4'
'TF'
'THRA'
'MC2R'
'PRNP'
'PVRL2'
'SLIT1'
'ALOX5'
'DNM2'
'EFNA5'
'FABP2'
'HMGCR'
'LRPAP1'
'PICALM'
'PON2'
'ADCYAP1R1'
'CAST'
'CRH'
'CYP17A1'
'GSTO1'
'HSD11B1'
'SOS2'
'UCHL1'
'F11R'
'LMNA'
'LRP6'
'S100B'
'SNCAIP'
'ABCC2'
'ACTA2'
'APH1B'
'CACNB2'
'GNA11'
'GRB10'
'GSTM3'
'HMGCS1'
'UBE2I'
'BCR'
'CNTF'
'DVL1'
'NCAM2'
'OPTN'
'PMVK'
'PON3'
'PPP3CB'
'SLC11A2'
'APBB2'
'BCHE'
'CHST3'
'CPE'
'FLOT1'
'GOT1'
'LIPF'
'MAPK8IP1'
'MICB'
'NDUFA6'
'NDUFS7'
'PFKM'
'SCD'
'TOMM40'
'ACSL4'
'CAV3'
'KCNJ6'
'MTHFD1'
'NEURL'
'PRDX6'
'TCN1'
'COX15'
'CRHBP'
'CST3'
'DYRK1A'
'FGL2'
'IRF6'
'NDUFB8'
'PDE3B'
'POU2F1'
'PPP1R3C'
'ABCC8'
'ACO2'
'ARSB'
'BIN1'
'CAMK2G'
'CCNT1'
'CH25H'
'CLPTM1'
'FDPS'
'HHEX'
'HK1'
'LRP3'
'MCM3AP'
'MEF2A'
'NDUFB7'
'OAT'
'PRUNE2'
'TSPAN15'
'ZWINT'
'BAG3'
'DSC1'
'HK2'
'HMOX2'
'NEUROD1'
'PPP1R3A'
'PPP2R2B'
'ACAT2'
'IL33'
'NDUFA8'
'NUDT1'
'PIN1'
'PPP1CC'
'TFCP2'
'WNT8B'
'ABCA12'
'ABCC9'
'ANXA8'
'CAMK1G'
'DLD'
'GAB2'
'GPD1'
'HSPA1A'
'RFTN1'
'RTN3'
'TRAK2'
'BLMH'
'CECR2'
'CHAT'
'LSS'
'MYH8'
'NDST2'
'NDUFA3'
'PAX4'
'PHKG2'
'PNMT'
'UBQLN1'
'CHD4'
'DLST'
'INPPL1'
'MEFV'
'OLIG2'
'PSMB7'
'RFC1'
'SAR1A'
'SEL1L'
'TARDBP'
'TREM2'
'AKAP8'
'APOBEC1'
'GSTM4'
'LRRK2'
'MYH13'
'NCAPD2'
'RASSF4'
'SAMSN1'
'ACAD8'
'APOA1BP'
'BICC1'
'CDX2'
'GMEB2'
'PCGF5'
'PGAM1'
'PNLIPRP1'
'SORCS3'
'TANC2'
'TUBB'
'USF2'
'VPS35'
'ABCG4'
'APBB1IP'
'GBA'
'GRIN3A'
'HECTD2'
'HPSE2'
'IREB2'
'RPS15'
'TLL2'
'NGB'
'FAM63A'
'GALP'
'IFFO1'
'LPAR5'
'POMT2'
