# Supplementary material for: A method for developing regulatory gene set networks to characterize complex biological systems
Source: BMC Genomics. 2015 Nov 10;16(Suppl 11):S4. doi: 10.1186/1471-2164-16-S11-S4 (PMC4652563; doi:10.1186/1471-2164-16-S11-S4)
Supplement: Additional File 3 — Centrality values of each gene set in the AD specific gene set network. This file contains centrality values, including degree centrality, closeness centrality, and betweenness centrality, of 261 AD related gene sets in the AD specific R-GSN. [file 1471-2164-16-S11-S4-S3.xlsx]

## Sheet: Sheet1
Name	Collection	Size	Number of shared genes	p-value	Degree	Degree centraility	Indegree	Indegree centrality	Outdegree	Outdegree centrality	Closeness	Closeness in	Closeness out	Betweenness
Pathways in cancer	C2: curated gene sets CP:KEGG: KEGG gene sets	328	30	1.03022e-07	242	0.927203	146	0.559387	96	0.367816	0.188406	0.0515975	0.177353	1225.04
Genes annotated by the GO term GO:0048731. The process whose specific outcome is the progression of an organismal system over time, from its formation to the mature structure. A system is a regularly interacting or interdependent group of organs or tissues that work together to carry out a given biological process.	C5: GO gene sets BP: GO biological process	861	39	0.00505531	226	0.8659	106	0.40613	120	0.45977	0.186113	0.0511308	0.180681	1168.99
Leishmania infection	C2: curated gene sets CP:KEGG: KEGG gene sets	72	9	0.000325015	234	0.896552	121	0.463602	113	0.43295	0.184528	0.0512719	0.179434	1146.79
Genes annotated by the GO term GO:0007165. The cascade of processes by which a signal interacts with a receptor, causing a change in the level or activity of a second messenger or other downstream target, and ultimately effecting a change in the functioning of the cell.	C5: GO gene sets BP: GO biological process	1634	78	3.14921e-05	279	1.06897	162	0.62069	117	0.448276	0.189643	0.0517001	0.180305	983.64
Genes involved in Metabolism of lipids and lipoproteins	C2: curated gene sets CP:REACTOME: Reactome gene sets	478	44	8.10901e-11	185	0.708812	100	0.383142	85	0.32567	0.183746	0.0510906	0.175557	859.097
Genes annotated by the GO term GO:0008283. The multiplication or reproduction of cells, resulting in the expansion of a cell population.	C5: GO gene sets BP: GO biological process	513	29	0.000830305	226	0.8659	111	0.425287	115	0.440613	0.187726	0.0511811	0.180055	823.837
Small cell lung cancer	C2: curated gene sets CP:KEGG: KEGG gene sets	84	8	0.00357475	225	0.862069	92	0.35249	133	0.509579	0.18759	0.0509404	0.181945	780.049
Genes annotated by the GO term GO:0005737. All of the contents of a cell excluding the plasma membrane and nucleus, but including other subcellular structures.	C5: GO gene sets GO cellular component	2131	86	0.00202401	235	0.900383	116	0.444444	119	0.455939	0.184659	0.0511912	0.180681	767.195
Adipocytokine signaling pathway	C2: curated gene sets CP:KEGG: KEGG gene sets	67	9	0.000190966	218	0.835249	99	0.37931	119	0.455939	0.185053	0.0510304	0.179682	746.163
Genes annotated by the GO term GO:0006629. The chemical reactions and pathways involving lipids, compounds soluble in an organic solvent but not, or sparingly, in an aqueous solvent. Includes fatty acids; neutral fats, other fatty-acid esters, and soaps; long-chain (fatty) alcohols and waxes; sphingoids and other long-chain bases; glycolipids, phospholipids and sphingolipids; and carotenes, polyp…	C5: GO gene sets BP: GO biological process	325	32	6.858e-09	165	0.632184	83	0.318008	82	0.314176	0.18297	0.0508408	0.175202	731.027
Genes annotated by the GO term GO:0044267. The chemical reactions and pathways involving a specific protein, rather than of proteins in general, occurring at the level of an individual cell. Includes protein modification.	C5: GO gene sets BP: GO biological process	1117	54	0.000368053	246	0.942529	105	0.402299	141	0.54023	0.187185	0.0511509	0.183746	721.093
Genes annotated by the GO term GO:0044260. The chemical reactions and pathways involving macromolecules, large molecules including proteins, nucleic acids and carbohydrates, as carried out by individual cells.	C5: GO gene sets BP: GO biological process	1131	55	0.00028761	245	0.938697	104	0.398467	141	0.54023	0.18705	0.0511408	0.183746	710.795
Genes involved in Developmental Biology	C2: curated gene sets CP:REACTOME: Reactome gene sets	396	22	0.00357044	200	0.766284	93	0.356322	107	0.409962	0.183746	0.0510404	0.178204	709.745
Genes annotated by the GO term GO:0019538. The chemical reactions and pathways involving a specific protein, rather than of proteins in general. Includes protein modification.	C5: GO gene sets BP: GO biological process	1231	57	0.000680236	251	0.961686	111	0.425287	140	0.536398	0.187997	0.0512113	0.183616	691.116
Genes involved in Innate Immune System	C2: curated gene sets CP:REACTOME: Reactome gene sets	279	21	0.000125882	238	0.911877	130	0.498084	108	0.413793	0.184659	0.0513732	0.17931	689.546
Genes annotated by the GO term GO:0046983. The formation of a protein dimer, a macromolecular structure consists of two noncovalently associated identical or nonidentical subunits.	C5: GO gene sets GO molecular function	182	17	4.30762e-05	141	0.54023	48	0.183908	93	0.356322	0.180556	0.0503486	0.177232	681.929
Cytokine-cytokine receptor interaction	C2: curated gene sets CP:KEGG: KEGG gene sets	267	18	0.00117551	254	0.97318	138	0.528736	116	0.444444	0.186113	0.0514953	0.180305	678.988
Genes annotated by the GO term GO:0005576. The space external to the outermost structure of a cell. For cells without external protective or external encapsulating structures this refers to space outside of the plasma membrane. This term covers the host cell environment outside an intracellular parasite.	C5: GO gene sets GO cellular component	447	31	1.83272e-05	210	0.804598	114	0.436782	96	0.367816	0.185185	0.0512416	0.17663	674.079
Genes annotated by the GO term GO:0016705. Catalysis of an oxidation-reduction (redox) reaction in which hydrogen or electrons are transferred from each of two donors, and molecular oxygen is reduced or incorporated into a donor.	C5: GO gene sets GO molecular function	38	6	0.000938748	65	0.249042	54	0.206897	11	0.0421456	0.173103	0.0505443	0.161591	672.547
Genes annotated by the GO term GO:0009605. A change in state or activity of a cell or an organism (in terms of movement, secretion, enzyme production, gene expression, etc.) as a result of an external stimulus.	C5: GO gene sets BP: GO biological process	312	23	8.46565e-05	239	0.915709	111	0.425287	128	0.490421	0.18598	0.0511509	0.181691	665.898
Genes annotated by the GO term GO:0031323. Any process that modulates the frequency, rate or extent of the chemical reactions and pathways by which individual cells transform chemical substances.	C5: GO gene sets BP: GO biological process	787	36	0.00576997	210	0.804598	74	0.283525	136	0.521073	0.185317	0.0507515	0.182584	664.66
Genes annotated by the GO term GO:0019222. Any process that modulates the frequency, rate or extent of the chemical reactions and pathways within a cell or an organism.	C5: GO gene sets BP: GO biological process	799	37	0.00449767	207	0.793103	73	0.279693	134	0.51341	0.184922	0.0507515	0.182328	651.643
PPAR signaling pathway	C2: curated gene sets CP:KEGG: KEGG gene sets	69	14	2.05301e-08	139	0.532567	81	0.310345	58	0.222222	0.179806	0.050811	0.171391	643.183
Genes annotated by the GO term GO:0065008. Any process that modulates the frequency, rate or extent of a biological quality. A biological quality is a measurable attribute of an organism or part of an organism, such as size, mass, shape, color, etc.	C5: GO gene sets BP: GO biological process	419	30	1.38542e-05	195	0.747126	126	0.482759	69	0.264368	0.184922	0.0513631	0.17438	637.391
Genes annotated by the GO term GO:0007242. A series of reactions within the cell that occur as a result of a single trigger reaction or compound.	C5: GO gene sets BP: GO biological process	667	35	0.000935958	252	0.965517	123	0.471264	129	0.494253	0.18705	0.0512618	0.181945	623.465
Genes annotated by the GO term GO:0004872. Combining with an extracellular or intracellular messenger to initiate a change in cell activity.	C5: GO gene sets GO molecular function	583	39	3.78633e-06	175	0.670498	89	0.340996	86	0.329502	0.183876	0.0509404	0.176271	608.093
Genes annotated by the GO term GO:0042592. The biological processes involved in the maintenance of an internal equilibrium.	C5: GO gene sets BP: GO biological process	207	18	6.47718e-05	185	0.708812	85	0.32567	100	0.383142	0.183616	0.0508906	0.178082	596.411
Genes involved in Signaling by Interleukins	C2: curated gene sets CP:REACTOME: Reactome gene sets	107	9	0.00456381	241	0.923372	112	0.429119	129	0.494253	0.185185	0.0512013	0.181185	587.684
Dorso-ventral axis formation	C2: curated gene sets CP:KEGG: KEGG gene sets	25	4	0.00627646	92	0.35249	37	0.141762	55	0.210728	0.174497	0.0502513	0.172643	581.795
Prion diseases	C2: curated gene sets CP:KEGG: KEGG gene sets	35	6	0.000606676	153	0.586207	66	0.252874	87	0.333333	0.180055	0.0506428	0.175913	581.002
Genes annotated by the GO term GO:0006952. Reactions, triggered in response to the presence of a foreign body or the occurrence of an injury, which result in restriction of damage to the organism attacked or prevention/recovery from the infection caused by the attack.	C5: GO gene sets BP: GO biological process	270	16	0.00624862	213	0.816092	114	0.436782	99	0.37931	0.184528	0.0512315	0.177596	552.873
Genes annotated by the GO term GO:0048523. Any process that stops, prevents or reduces the frequency, rate or extent of cellular processes, those that are carried out at the cellular level, but are not necessarily restricted to a single cell. For example, cell communication occurs among more than one cell, but occurs at the cellular level.	C5: GO gene sets BP: GO biological process	646	37	0.00015073	230	0.881226	107	0.409962	123	0.471264	0.187185	0.0511207	0.181311	542.71
T cell receptor signaling pathway	C2: curated gene sets CP:KEGG: KEGG gene sets	108	10	0.00152562	247	0.94636	114	0.436782	133	0.509579	0.185317	0.0512214	0.181945	534.532
Genes annotated by the GO term GO:0005615. That part of a multicellular organism outside the cells proper, usually taken to be outside the plasma membranes, and occupied by fluid.	C5: GO gene sets GO cellular component	245	21	2.09375e-05	186	0.712644	98	0.375479	88	0.337165	0.182456	0.0510404	0.175676	533.673
Alzheimer's disease	C2: curated gene sets CP:KEGG: KEGG gene sets	169	28	3.33483e-13	145	0.555556	68	0.260536	77	0.295019	0.178082	0.0506625	0.174263	511.335
Genes involved in Signalling by NGF	C2: curated gene sets CP:REACTOME: Reactome gene sets	217	19	3.7892e-05	223	0.854406	108	0.413793	115	0.440613	0.18479	0.051171	0.18018	502.284
Genes annotated by the GO term GO:0048518. Any process that activates or increases the frequency, rate or extent of a biological process. Biological processes are regulated by many means; examples include the control of gene expression, protein modification or interaction with a protein or substrate molecule.	C5: GO gene sets BP: GO biological process	709	44	6.04127e-06	243	0.931034	131	0.501916	112	0.429119	0.185185	0.0514037	0.179931	499.545
Genes annotated by the GO term GO:0048519. Any process that stops, prevents or reduces the frequency, rate or extent of a biological process. Biological processes are regulated by many means; examples include the control of gene expression, protein modification or interaction with a protein or substrate molecule.	C5: GO gene sets BP: GO biological process	677	40	4.48647e-05	223	0.854406	104	0.398467	119	0.455939	0.186782	0.0511006	0.180681	497.771
Genes annotated by the GO term GO:0042803. Interacting selectively with an identical protein to form a homodimer.	C5: GO gene sets GO molecular function	121	13	8.25752e-05	97	0.371648	42	0.16092	55	0.210728	0.176871	0.0502707	0.172414	479.672
Genes annotated by the GO term GO:0048522. Any process that activates or increases the frequency, rate or extent of cellular processes, those that are carried out at the cellular level, but are not necessarily restricted to a single cell. For example, cell communication occurs among more than one cell, but occurs at the cellular level.	C5: GO gene sets BP: GO biological process	668	39	7.03306e-05	230	0.881226	126	0.482759	104	0.398467	0.184397	0.051353	0.17894	453.317
MAPK signaling pathway	C2: curated gene sets CP:KEGG: KEGG gene sets	267	18	0.00117551	198	0.758621	110	0.421456	88	0.337165	0.182841	0.051171	0.176991	430.78
Colorectal cancer	C2: curated gene sets CP:KEGG: KEGG gene sets	62	7	0.00251669	200	0.766284	96	0.367816	104	0.398467	0.185053	0.0510004	0.178449	425.442
Genes annotated by the GO term GO:0044459. Any constituent part of the plasma membrane, the membrane surrounding a cell that separates the cell from its external environment. It consists of a phospholipid bilayer and associated proteins.	C5: GO gene sets GO cellular component	1158	54	0.000787314	172	0.659004	107	0.409962	65	0.249042	0.182584	0.0511509	0.173449	422.222
Genes annotated by the GO term GO:0044421. Any constituent part of the extracellular region, the space external to the outermost structure of a cell. For cells without external protective or external encapsulating structures this refers to space outside of the plasma membrane. This term covers constituent parts of the host cell environment outside an intracellular parasite.	C5: GO gene sets GO cellular component	338	24	0.000105079	193	0.739464	99	0.37931	94	0.360153	0.184136	0.0510505	0.176511	419.353
Genes annotated by the GO term GO:0042981. Any process that modulates the occurrence or rate of cell death by apoptosis.	C5: GO gene sets BP: GO biological process	341	34	1.66543e-09	240	0.91954	102	0.390805	138	0.528736	0.185714	0.0510505	0.183228	417.607
Genes annotated by the GO term GO:0043067. Any process that modulates the frequency, rate or extent of programmed cell death, cell death resulting from activation of endogenous cellular processes.	C5: GO gene sets BP: GO biological process	342	34	1.79511e-09	240	0.91954	102	0.390805	138	0.528736	0.185714	0.0510505	0.183228	417.607
Neurotrophin signaling pathway	C2: curated gene sets CP:KEGG: KEGG gene sets	126	12	0.000442353	222	0.850575	110	0.421456	112	0.429119	0.184136	0.0511509	0.179558	417.071
Apoptosis	C2: curated gene sets CP:KEGG: KEGG gene sets	88	11	7.49804e-05	233	0.89272	114	0.436782	119	0.455939	0.186648	0.051171	0.18043	417.03
Genes annotated by the GO term GO:0005102. Interacting selectively with one or more specific sites on a receptor molecule, a macromolecule that undergoes combination with a hormone, neurotransmitter, drug or intracellular messenger to initiate a change in cell function.	C5: GO gene sets GO molecular function	377	28	1.38706e-05	245	0.938697	116	0.444444	129	0.494253	0.18598	0.0512214	0.181691	414.139
Genes involved in Nuclear Receptor transcription pathway	C2: curated gene sets CP:REACTOME: Reactome gene sets	49	8	0.000111045	166	0.636015	39	0.149425	127	0.48659	0.183228	0.0503681	0.181438	410.485
Genes annotated by the GO term GO:0006954. The immediate defensive reaction (by vertebrate tissue) to infection or injury caused by chemical or physical agents. The process is characterized by local vasodilation, extravasation of plasma into intercellular spaces and accumulation of white blood cells and macrophages.	C5: GO gene sets BP: GO biological process	129	12	0.000541203	197	0.754789	100	0.383142	97	0.371648	0.184397	0.0510806	0.176871	405.633
Genes involved in Fatty acid, triacylglycerol, and ketone body metabolism	C2: curated gene sets CP:REACTOME: Reactome gene sets	168	15	0.000187913	156	0.597701	90	0.344828	66	0.252874	0.180807	0.0510004	0.172643	396.33
Chronic myeloid leukemia	C2: curated gene sets CP:KEGG: KEGG gene sets	73	9	0.000359282	202	0.773946	90	0.344828	112	0.429119	0.185185	0.0509105	0.17931	382.827
Genes annotated by the GO term GO:0042127. Any process that modulates the frequency, rate or extent of cell proliferation.	C5: GO gene sets BP: GO biological process	308	20	0.00102499	190	0.727969	103	0.394636	87	0.333333	0.184528	0.0510906	0.176271	379.645
Genes involved in PPARA Activates Gene Expression	C2: curated gene sets CP:REACTOME: Reactome gene sets	104	12	7.79835e-05	158	0.605364	84	0.321839	74	0.283525	0.18018	0.0508906	0.173565	378.977
Genes annotated by the GO term GO:0048468. The process whose specific outcome is the progression of the cell over time, from its formation to the mature structure. Cell development does not include the steps involved in committing a cell to a specific fate.	C5: GO gene sets BP: GO biological process	577	48	3.3663e-10	240	0.91954	111	0.425287	129	0.494253	0.185449	0.0511509	0.182073	376.016
Genes annotated by the GO term GO:0007166. Any series of molecular signals initiated by the binding of an extracellular ligand to a receptor on the surface of the target cell.	C5: GO gene sets BP: GO biological process	641	41	6.2099e-06	241	0.923372	125	0.478927	116	0.444444	0.184006	0.0513023	0.179682	374.864
Genes annotated by the GO term GO:0050793. Any process that modulates the frequency, rate or extent of development, the biological process whose specific outcome is the progression of a multicellular organism over time from an initial condition (e.g. a zygote, or a young adult) to a later condition (e.g. a multicellular animal or an aged adult).	C5: GO gene sets BP: GO biological process	440	36	8.98633e-08	229	0.877395	99	0.37931	130	0.498084	0.185714	0.0510404	0.1822	371.904
Genes involved in Signaling by ERBB4	C2: curated gene sets CP:REACTOME: Reactome gene sets	90	12	1.91054e-05	149	0.570881	75	0.287356	74	0.283525	0.18018	0.050821	0.174614	371.769
Genes annotated by the GO term GO:0009611. A change in state or activity of a cell or an organism (in terms of movement, secretion, enzyme production, gene expression, etc.) as a result of a stimulus indicating damage to the organism.	C5: GO gene sets BP: GO biological process	190	15	0.000648485	199	0.762452	92	0.35249	107	0.409962	0.183876	0.0509404	0.178694	367.087
Genes annotated by the GO term GO:0016020. Double layer of lipid molecules that encloses all cells, and, in eukaryotes, many organelles; may be a single or double lipid bilayer; also includes associated proteins.	C5: GO gene sets GO cellular component	1994	84	0.000757996	199	0.762452	114	0.436782	85	0.32567	0.183746	0.0512113	0.175676	365.874
Genes annotated by the GO term GO:0006810. The directed movement of substances (such as macromolecules, small molecules, ions) into, out of, within or between cells.	C5: GO gene sets BP: GO biological process	795	44	8.24432e-05	150	0.574713	72	0.275862	78	0.298851	0.179682	0.0506724	0.17438	360.312
Genes annotated by the GO term GO:0016491. Catalysis of an oxidation-reduction (redox) reaction, a reversible chemical reaction in which the oxidation state of an atom or atoms within a molecule is altered. One substrate acts as a hydrogen or electron donor and becomes oxidized, while the other acts as hydrogen or electron acceptor and becomes reduced.	C5: GO gene sets GO molecular function	289	18	0.00258208	112	0.429119	57	0.218391	55	0.210728	0.17796	0.0505247	0.172643	352.191
Endometrial cancer	C2: curated gene sets CP:KEGG: KEGG gene sets	52	6	0.00445145	202	0.773946	83	0.318008	119	0.455939	0.184528	0.0508906	0.180556	346.612
NOD-like receptor signaling pathway	C2: curated gene sets CP:KEGG: KEGG gene sets	62	10	1.78605e-05	220	0.842912	109	0.417625	111	0.425287	0.183228	0.0511107	0.17894	346.602
Genes annotated by the GO term GO:0044444. Any constituent part of the cytoplasm, all of the contents of a cell excluding the plasma membrane and nucleus, but including other subcellular structures.	C5: GO gene sets GO cellular component	1383	58	0.00426174	190	0.727969	97	0.371648	93	0.356322	0.181691	0.0509904	0.177596	345.709
Genes involved in GPCR ligand binding	C2: curated gene sets CP:REACTOME: Reactome gene sets	408	23	0.00255801	194	0.743295	97	0.371648	97	0.371648	0.18297	0.0510004	0.177839	334.235
Genes annotated by the GO term GO:0006915. A form of programmed cell death induced by external or internal signals that trigger the activity of proteolytic caspases, whose actions dismantle the cell and result in cell death. Apoptosis begins internally with condensation and subsequent fragmentation of the cell nucleus (blebbing) while the plasma membrane remains intact. Other characteristics of a…	C5: GO gene sets BP: GO biological process	431	42	3.80595e-11	244	0.934866	115	0.440613	129	0.494253	0.185847	0.0511912	0.1822	333.307
Genes annotated by the GO term GO:0012501. Cell death resulting from activation of endogenous cellular processes.	C5: GO gene sets BP: GO biological process	432	42	4.09448e-11	244	0.934866	115	0.440613	129	0.494253	0.185847	0.0511912	0.1822	333.307
Non-small cell lung cancer	C2: curated gene sets CP:KEGG: KEGG gene sets	54	6	0.0053017	185	0.708812	71	0.272031	114	0.436782	0.183228	0.0507218	0.179931	330.678
Phenylalanine metabolism	C2: curated gene sets CP:KEGG: KEGG gene sets	18	5	0.000170611	9	0.0344828	5	0.0191571	4	0.0153257	0.164453	0.0490289	0.157576	329.879
Genes annotated by the GO term GO:0051093. Any process that stops, prevents or reduces the rate or extent of development, the biological process whose specific outcome is the progression of an organism over time from an initial condition (e.g. a zygote, or a young adult) to a later condition (e.g. a multicellular animal or an aged adult).	C5: GO gene sets BP: GO biological process	197	17	0.000110602	217	0.831418	98	0.375479	119	0.455939	0.184266	0.0510404	0.180807	322.664
Genes involved in p75 NTR receptor-mediated signalling	C2: curated gene sets CP:REACTOME: Reactome gene sets	81	10	0.000172344	149	0.570881	63	0.241379	86	0.329502	0.17931	0.0506823	0.175084	312.454
Genes annotated by the GO term GO:0043066. Any process that stops, prevents or reduces the frequency, rate or extent of cell death by apoptosis.	C5: GO gene sets BP: GO biological process	150	16	1.47151e-05	217	0.831418	95	0.363985	122	0.467433	0.184266	0.0509904	0.181185	302.209
Genes annotated by the GO term GO:0043069. Any process that stops, prevents or reduces the frequency, rate or extent of programmed cell death, cell death resulting from activation of endogenous cellular processes.	C5: GO gene sets BP: GO biological process	151	16	1.59583e-05	217	0.831418	95	0.363985	122	0.467433	0.184266	0.0509904	0.181185	302.209
Glioma	C2: curated gene sets CP:KEGG: KEGG gene sets	65	7	0.00324138	186	0.712644	73	0.279693	113	0.43295	0.183746	0.0507317	0.179806	299.117
Notch signaling pathway	C2: curated gene sets CP:KEGG: KEGG gene sets	47	6	0.00274905	46	0.176245	17	0.0651341	29	0.111111	0.170269	0.0499136	0.168722	291.031
Genes annotated by the GO term GO:0031224. Located in a membrane such that some covalently attached portion of the gene product, for example part of a peptide sequence or some other covalently attached moiety such as a GPI anchor, spans or is embedded in one or both leaflets of the membrane.	C5: GO gene sets GO cellular component	1348	58	0.00270172	163	0.624521	103	0.394636	60	0.229885	0.181818	0.0511107	0.172414	282.62
Genes involved in Nucleotide-binding domain, leucine rich repeat containing receptor (NLR) signaling pathways	C2: curated gene sets CP:REACTOME: Reactome gene sets	46	6	0.00247496	168	0.643678	86	0.329502	82	0.314176	0.178326	0.0508408	0.174966	281.079
Genes involved in Hormone-sensitive lipase (HSL)-mediated triacylglycerol hydrolysis	C2: curated gene sets CP:REACTOME: Reactome gene sets	13	3	0.00643576	28	0.10728	16	0.0613027	12	0.045977	0.168722	0.049904	0.163831	280.716
Genes annotated by the GO term GO:0006950. A change in state or activity of a cell or an organism (in terms of movement, secretion, enzyme production, gene expression, etc.) as a result of a stimulus indicating the organism is under stress. The stress is usually, but not necessarily, exogenous (e.g. temperature, humidity, ionizing radiation).	C5: GO gene sets BP: GO biological process	508	31	0.000172342	200	0.766284	100	0.383142	100	0.383142	0.18297	0.0510505	0.177717	280.012
Genes annotated by the GO term GO:0016021. Penetrating at least one phospholipid bilayer of a membrane. May also refer to the state of being buried in the bilayer with no exposure outside the bilayer. When used to describe a protein, indicates that all or part of the peptide sequence is embedded in the membrane.	C5: GO gene sets GO cellular component	1330	57	0.00310479	162	0.62069	102	0.390805	60	0.229885	0.181564	0.0510906	0.172414	279.968
Genes annotated by the GO term GO:0042221. A change in state or activity of a cell or an organism (in terms of movement, secretion, enzyme production, gene expression, etc.) as a result of a chemical stimulus.	C5: GO gene sets BP: GO biological process	314	29	1.36989e-07	191	0.731801	82	0.314176	109	0.417625	0.181564	0.0508408	0.179434	276.639
Genes annotated by the GO term GO:0007267. Any process that mediates the transfer of information from one cell to another.	C5: GO gene sets BP: GO biological process	404	31	2.60579e-06	191	0.731801	103	0.394636	88	0.337165	0.183099	0.0511006	0.175676	269.98
Genes annotated by the GO term GO:0044255. The chemical reactions and pathways involving lipids, as carried out by individual cells.	C5: GO gene sets BP: GO biological process	255	21	3.69689e-05	130	0.498084	86	0.329502	44	0.168582	0.17931	0.0509504	0.168503	268.433
Genes annotated by the GO term GO:0031325. Any process that activates or increases the frequency, rate or extent of the chemical reactions and pathways by which individual cells transform chemical substances.	C5: GO gene sets BP: GO biological process	229	14	0.00765687	130	0.498084	46	0.176245	84	0.321839	0.179931	0.0504267	0.176152	267.46
Genes annotated by the GO term GO:0009893. Any process that activates or increases the frequency, rate or extent of the chemical reactions and pathways within a cell or an organism.	C5: GO gene sets BP: GO biological process	236	15	0.00447105	130	0.498084	46	0.176245	84	0.321839	0.179931	0.0504267	0.176152	266.674
Genes annotated by the GO term GO:0044425. Any constituent part of a membrane, a double layer of lipid molecules that encloses all cells, and, in eukaryotes, many organelles; may be a single or double lipid bilayer; also includes associated proteins.	C5: GO gene sets GO cellular component	1670	71	0.00143675	178	0.681992	112	0.429119	66	0.252874	0.183228	0.0512013	0.173565	264.053
Genes annotated by the GO term GO:0006869. The directed movement of lipids into, out of, within or between cells. Lipids are compounds soluble in an organic solvent but not, or sparingly, in an aqueous solvent.	C5: GO gene sets BP: GO biological process	28	13	5.6133e-13	86	0.329502	45	0.172414	41	0.157088	0.174146	0.0503778	0.168831	259.994
Genes involved in NGF signalling via TRKA from the plasma membrane	C2: curated gene sets CP:REACTOME: Reactome gene sets	137	10	0.00726943	187	0.716475	97	0.371648	90	0.344828	0.181691	0.0510505	0.176871	254.925
Genes involved in Activated TLR4 signalling	C2: curated gene sets CP:REACTOME: Reactome gene sets	93	8	0.00629052	171	0.655172	93	0.356322	78	0.298851	0.181564	0.0509904	0.17532	245.378
Genes involved in Hemostasis	C2: curated gene sets CP:REACTOME: Reactome gene sets	466	24	0.00567782	190	0.727969	88	0.337165	102	0.390805	0.182584	0.0509604	0.178204	244.947
B cell receptor signaling pathway	C2: curated gene sets CP:KEGG: KEGG gene sets	75	7	0.00674269	194	0.743295	81	0.310345	113	0.43295	0.18297	0.0507713	0.179063	242.527
Genes annotated by the GO term GO:0005125. Functions to control the survival, growth, differentiation and effector function of tissues and cells.	C5: GO gene sets GO molecular function	113	11	0.00062384	197	0.754789	100	0.383142	97	0.371648	0.183357	0.0510605	0.177112	234.577
Genes annotated by the GO term GO:0006635. The metabolic oxidation of a long-chain fatty acid by successive cycles of reactions during each of which the fatty acid is shortened by a two-carbon fragment removed as acetyl coenzyme A.	C5: GO gene sets BP: GO biological process	11	3	0.00395617	75	0.287356	37	0.141762	38	0.145594	0.172987	0.0501446	0.168831	233.393
Genes annotated by the GO term GO:0008284. Any process that activates or increases the rate or extent of cell proliferation.	C5: GO gene sets BP: GO biological process	149	12	0.00175662	178	0.681992	91	0.348659	87	0.333333	0.183099	0.0509604	0.175794	231.96
Genes annotated by the GO term GO:0006916. A process which directly inhibits any of the steps required for cell death by apoptosis.	C5: GO gene sets BP: GO biological process	118	11	0.000878087	214	0.819923	88	0.337165	126	0.482759	0.183357	0.0508309	0.181691	218.857
Genes involved in TRIF mediated TLR3 signaling	C2: curated gene sets CP:REACTOME: Reactome gene sets	74	7	0.00630923	169	0.64751	91	0.348659	78	0.298851	0.181185	0.0509305	0.175202	212.14
Genes involved in NFkB and MAP kinases activation mediated by TLR4 signaling repertoire	C2: curated gene sets CP:REACTOME: Reactome gene sets	72	8	0.00143142	160	0.613027	94	0.360153	66	0.252874	0.181058	0.0510304	0.173797	210.934
Genes annotated by the GO term GO:0030234. Modulates the activity of an enzyme.	C5: GO gene sets GO molecular function	323	21	0.000780605	142	0.544061	42	0.16092	100	0.383142	0.179682	0.0503388	0.177112	208.697
Genes involved in Signaling by TGF-beta Receptor Complex	C2: curated gene sets CP:REACTOME: Reactome gene sets	63	7	0.00274349	158	0.605364	23	0.0881226	135	0.517241	0.184266	0.0500192	0.182713	208.555
Genes annotated by the GO term GO:0005886. The membrane surrounding a cell that separates the cell from its external environment. It consists of a phospholipid bilayer and associated proteins.	C5: GO gene sets GO cellular component	1426	67	0.000173777	188	0.720307	114	0.436782	74	0.283525	0.183616	0.0512113	0.174497	207.285
Genes annotated by the GO term GO:0008632. The intracellular signaling cascade that results when a cell is triggered to undergo apoptosis.	C5: GO gene sets BP: GO biological process	60	7	0.00210485	169	0.64751	103	0.394636	66	0.252874	0.180055	0.0511006	0.174263	206.667
Wnt signaling pathway	C2: curated gene sets CP:KEGG: KEGG gene sets	151	11	0.00523934	175	0.670498	53	0.203065	122	0.467433	0.18297	0.0505345	0.181058	205.006
Genes involved in Class A/1 (Rhodopsin-like receptors)	C2: curated gene sets CP:REACTOME: Reactome gene sets	305	19	0.00203667	178	0.681992	100	0.383142	78	0.298851	0.1822	0.0510304	0.174497	200.604
Cytosolic DNA-sensing pathway	C2: curated gene sets CP:KEGG: KEGG gene sets	56	6	0.00625717	175	0.670498	79	0.302682	96	0.367816	0.181564	0.0508011	0.176511	198.29
Prostate cancer	C2: curated gene sets CP:KEGG: KEGG gene sets	89	10	0.00036326	166	0.636015	98	0.375479	68	0.260536	0.181438	0.0510404	0.173913	195.163
Genes involved in TRAF6 mediated induction of NFkB and MAP kinases upon TLR7/8 or 9 activation	C2: curated gene sets CP:REACTOME: Reactome gene sets	77	7	0.00767003	158	0.605364	89	0.340996	69	0.264368	0.180305	0.0509404	0.173797	194.979
Insulin signaling pathway	C2: curated gene sets CP:KEGG: KEGG gene sets	137	16	4.74939e-06	167	0.639847	73	0.279693	94	0.360153	0.180932	0.0507713	0.177596	192.448
Genes annotated by the GO term GO:0051234. The directed movement of a cell, substance or cellular entity, such as a protein complex or organelle, to a specific location.	C5: GO gene sets BP: GO biological process	870	49	2.2207e-05	150	0.574713	69	0.264368	81	0.310345	0.179931	0.0506625	0.174849	192.278
Genes involved in MyD88:Mal cascade initiated on plasma membrane	C2: curated gene sets CP:REACTOME: Reactome gene sets	83	8	0.00333769	155	0.59387	90	0.344828	65	0.249042	0.180305	0.0509504	0.173681	186.021
Genes annotated by the GO term GO:0048878. The biological processes involved in the maintenance of an internal equilibrium of a chemical.	C5: GO gene sets BP: GO biological process	155	16	2.19039e-05	195	0.747126	75	0.287356	120	0.45977	0.18297	0.0507713	0.180556	183.432
Genes annotated by the GO term GO:0006508. The hydrolysis of a peptide bond or bonds within a protein.	C5: GO gene sets BP: GO biological process	191	16	0.000237161	133	0.509579	80	0.306513	53	0.203065	0.178326	0.0508806	0.171504	173.987
Genes annotated by the GO term GO:0007186. The series of molecular signals generated as a consequence of a G-protein coupled receptor binding to its physiological ligand.	C5: GO gene sets BP: GO biological process	342	22	0.000686429	161	0.616858	90	0.344828	71	0.272031	0.179806	0.0509305	0.173449	171.591
Genes involved in RIG-I/MDA5 mediated induction of IFN-alpha/beta pathways	C2: curated gene sets CP:REACTOME: Reactome gene sets	73	8	0.00155785	168	0.643678	68	0.260536	100	0.383142	0.180556	0.0506823	0.178082	171.079
Genes annotated by the GO term GO:0009056. The chemical reactions and pathways resulting in the breakdown of substances, including the breakdown of carbon compounds with the liberation of energy for use by the cell or organism.	C5: GO gene sets BP: GO biological process	225	15	0.00301167	123	0.471264	53	0.203065	70	0.268199	0.17894	0.0505051	0.173797	162.081
Genes annotated by the GO term GO:0050790. Any process that modulates the activity of an enzyme.	C5: GO gene sets BP: GO biological process	276	22	3.95336e-05	143	0.547893	60	0.229885	83	0.318008	0.179063	0.050564	0.175557	151.455
Genes annotated by the GO term GO:0008233. Catalysis of the hydrolysis of peptide bonds.	C5: GO gene sets GO molecular function	176	12	0.00597517	135	0.517241	77	0.295019	58	0.222222	0.177839	0.0507912	0.172071	149.018
Maturity onset diabetes of the young	C2: curated gene sets CP:KEGG: KEGG gene sets	25	4	0.00627646	124	0.475096	42	0.16092	82	0.314176	0.17796	0.0504071	0.175794	148.934
Genes annotated by the GO term GO:0065009. Any process that modulates the frequency, rate or extent of molecular functions. Molecular functions are elemental biological activities occurring at the molecular level, such as catalysis or binding.	C5: GO gene sets BP: GO biological process	324	24	5.63553e-05	174	0.666667	77	0.295019	97	0.371648	0.181438	0.0507515	0.177839	146.588
Genes involved in Platelet activation, signaling and aggregation	C2: curated gene sets CP:REACTOME: Reactome gene sets	208	15	0.00151341	172	0.659004	80	0.306513	92	0.35249	0.179187	0.0508508	0.176152	140.848
Genes annotated by the GO term GO:0007610. The specific actions or reactions of an organism in response to external or internal stimuli. Patterned activity of a whole organism in a manner dependent upon some combination of that organism's internal state and external conditions.	C5: GO gene sets BP: GO biological process	153	15	6.89416e-05	177	0.678161	103	0.394636	74	0.283525	0.181691	0.0510404	0.174146	138.92
Genes involved in HDL-mediated lipid transport	C2: curated gene sets CP:REACTOME: Reactome gene sets	15	8	4.59522e-09	70	0.268199	54	0.206897	16	0.0613027	0.174263	0.0504756	0.163728	129.558
Genes annotated by the GO term GO:0044248. The chemical reactions and pathways resulting in the breakdown of substances, carried out by individual cells.	C5: GO gene sets BP: GO biological process	212	15	0.00179569	106	0.40613	45	0.172414	61	0.233716	0.177112	0.0503974	0.171844	122.754
Amyotrophic lateral sclerosis (ALS)	C2: curated gene sets CP:KEGG: KEGG gene sets	53	7	0.0010472	137	0.524904	79	0.302682	58	0.222222	0.177717	0.0507317	0.172872	122.727
Genes annotated by the GO term GO:0008047. Increases the activity of an enzyme.	C5: GO gene sets GO molecular function	125	12	0.000412913	99	0.37931	35	0.1341	64	0.245211	0.175676	0.0502513	0.172643	118.05
Genes involved in Circadian Clock	C2: curated gene sets CP:REACTOME: Reactome gene sets	53	6	0.00486376	111	0.425287	26	0.0996169	85	0.32567	0.17663	0.0500578	0.175676	117.847
Genes annotated by the GO term GO:0042802. Interacting selectively with an identical protein or proteins.	C5: GO gene sets GO molecular function	304	21	0.000376739	145	0.555556	81	0.310345	64	0.245211	0.179187	0.0507614	0.173565	115.6
Genes involved in Metabolism of proteins	C2: curated gene sets CP:REACTOME: Reactome gene sets	518	4	0.000168848	54	0.206897	33	0.126437	21	0.0804598	0.171958	0.0502415	0.167203	113.793
Genes annotated by the GO term GO:0031226. Located in the plasma membrane such that some covalently attached portion of the gene product, for example part of a peptide sequence or some other covalently attached moiety such as a GPI anchor, spans or is embedded in one or both leaflets of the membrane.	C5: GO gene sets GO cellular component	991	47	0.00115796	162	0.62069	102	0.390805	60	0.229885	0.181818	0.0510906	0.172414	107.95
Genes annotated by the GO term GO:0005887. Penetrating at least one phospholipid bilayer of a plasma membrane. May also refer to the state of being buried in the bilayer with no exposure outside the bilayer.	C5: GO gene sets GO cellular component	977	46	0.00145959	162	0.62069	102	0.390805	60	0.229885	0.181818	0.0510906	0.172414	107.95
Genes annotated by the GO term GO:0043085. Any process that activates or increases the activity of an enzyme.	C5: GO gene sets BP: GO biological process	165	15	0.000155519	148	0.56705	67	0.256705	81	0.310345	0.178817	0.0506428	0.17532	107.453
Genes annotated by the GO term GO:0051094. Any process that activates or increases the rate or extent of development, the biological process whose specific outcome is the progression of an organism over time from an initial condition (e.g. a zygote, or a young adult) to a later condition (e.g. a multicellular animal or an aged adult).	C5: GO gene sets BP: GO biological process	218	18	0.000121815	160	0.613027	79	0.302682	81	0.310345	0.17894	0.0507218	0.175676	105.31
Genes involved in TRAF6 mediated NF-kB activation	C2: curated gene sets CP:REACTOME: Reactome gene sets	21	5	0.000368595	115	0.440613	43	0.164751	72	0.275862	0.176032	0.0504169	0.173103	102.68
Neuroactive ligand-receptor interaction	C2: curated gene sets CP:KEGG: KEGG gene sets	272	22	3.20001e-05	105	0.402299	52	0.199234	53	0.203065	0.176391	0.0505149	0.1723	102.365
Genes annotated by the GO term GO:0007265. A series of molecular signals within the cell that are mediated by a member of the Ras superfamily of proteins switching to a GTP-bound active state.	C5: GO gene sets BP: GO biological process	66	7	0.00351349	51	0.195402	24	0.091954	27	0.103448	0.170828	0.0500867	0.166774	96.6971
Genes involved in Lipid digestion, mobilization, and transport	C2: curated gene sets CP:REACTOME: Reactome gene sets	46	16	2.60794e-13	85	0.32567	71	0.272031	14	0.0536398	0.175913	0.0507218	0.163522	93.2994
Genes involved in Cell death signalling via NRAGE, NRIF and NADE	C2: curated gene sets CP:REACTOME: Reactome gene sets	60	7	0.00210485	110	0.421456	50	0.191571	60	0.229885	0.176152	0.0504365	0.172528	86.9515
Genes annotated by the GO term GO:0019395. The removal of one or more electrons from a fatty acid, with or without the concomitant removal of a proton or protons, by reaction with an electron-accepting substance, by addition of oxygen or by removal of hydrogen.	C5: GO gene sets BP: GO biological process	18	4	0.00189494	68	0.260536	32	0.122605	36	0.137931	0.171958	0.050106	0.168176	86.5083
Genes annotated by the GO term GO:0022414. A biological process that directly contributes to the process of producing new individuals by one or two organisms. The new individuals inherit some proportion of their genetic material from the parent or parents.	C5: GO gene sets BP: GO biological process	162	12	0.00331257	104	0.398467	59	0.226054	45	0.172414	0.176032	0.0506132	0.170828	85.6403
Genes involved in Lipoprotein metabolism	C2: curated gene sets CP:REACTOME: Reactome gene sets	28	13	5.6133e-13	83	0.318008	65	0.249042	18	0.0689655	0.175794	0.0506526	0.163112	84.2037
Genes annotated by the GO term GO:0051246. Any process that modulates the frequency, rate or extent of the chemical reactions and pathways involving a protein.	C5: GO gene sets BP: GO biological process	173	12	0.00530453	148	0.56705	69	0.264368	79	0.302682	0.179558	0.0507119	0.175794	83.7629
Calcium signaling pathway	C2: curated gene sets CP:KEGG: KEGG gene sets	178	14	0.000983023	95	0.363985	55	0.210728	40	0.153257	0.176271	0.0505443	0.169935	78.0652
Genes annotated by the GO term GO:0007219. The series of molecular signals initiated by binding of an extracellular ligand to a Notch receptor on the surface of the target cell.	C5: GO gene sets BP: GO biological process	12	3	0.00511018	19	0.0727969	7	0.0268199	12	0.045977	0.166774	0.0487896	0.163728	77.4602
Genes annotated by the GO term GO:0032268. Any process that modulates the frequency, rate or extent of the chemical reactions and pathways involving a protein, occurring at the level of an individual cell.	C5: GO gene sets BP: GO biological process	162	12	0.00331257	142	0.544061	71	0.272031	71	0.272031	0.178817	0.0507119	0.174263	65.4201
Genes involved in RORA Activates Circadian Expression	C2: curated gene sets CP:REACTOME: Reactome gene sets	24	4	0.00544187	63	0.241379	21	0.0804598	42	0.16092	0.172643	0.049952	0.169492	64.7795
Genes annotated by the GO term GO:0055088. Any of the processes involved in the maintenance of an internal equilibrium of lipid within an organism or cell.	C5: GO gene sets BP: GO biological process	16	8	8.90752e-09	56	0.214559	44	0.168582	12	0.045977	0.171504	0.0503974	0.160494	64.0396
Genes annotated by the GO term GO:0008202. The chemical reactions and pathways involving steroids, compounds with a 1,2,cyclopentanoperhydrophenanthrene nucleus.	C5: GO gene sets BP: GO biological process	71	7	0.00512505	81	0.310345	57	0.218391	24	0.091954	0.173913	0.0505247	0.165816	63.6802
Genes involved in Nuclear signaling by ERBB4	C2: curated gene sets CP:REACTOME: Reactome gene sets	38	9	1.80358e-06	63	0.241379	26	0.0996169	37	0.141762	0.171844	0.050077	0.169161	63.5821
Genes involved in TAK1 activates NFkB by phosphorylation and activation of IKKs complex	C2: curated gene sets CP:REACTOME: Reactome gene sets	23	4	0.00468079	123	0.471264	47	0.180077	76	0.291188	0.176511	0.0504463	0.173565	63.5456
Genes annotated by the GO term GO:0008083. The function that stimulates a cell to grow or proliferate. Most growth factors have other actions besides the induction of cell growth or proliferation.	C5: GO gene sets GO molecular function	55	6	0.00576596	128	0.490421	61	0.233716	67	0.256705	0.177839	0.0506329	0.172987	62.9828
Genes annotated by the GO term GO:0031175. The process whose specific outcome is the progression of the neurite over time, from its formation to the mature structure. The neurite is any process extending from a neural cell, such as axons or dendrites.	C5: GO gene sets BP: GO biological process	53	6	0.00486376	32	0.122605	12	0.045977	20	0.0766284	0.168394	0.0498562	0.165605	61.2543
Genes annotated by the GO term GO:0006066. The chemical reactions and pathways involving alcohols, any of a class of alkyl compounds containing a hydroxyl group.	C5: GO gene sets BP: GO biological process	88	12	1.5245e-05	44	0.168582	26	0.0996169	18	0.0689655	0.170492	0.0500578	0.1655	59.7642
Arginine and proline metabolism	C2: curated gene sets CP:KEGG: KEGG gene sets	54	6	0.0053017	26	0.0996169	22	0.0842912	4	0.0153257	0.16785	0.0500578	0.156627	58.7789
Genes annotated by the GO term GO:0016042. The chemical reactions and pathways resulting in the breakdown of lipids, compounds soluble in an organic solvent but not, or sparingly, in an aqueous solvent.	C5: GO gene sets BP: GO biological process	38	5	0.00531408	68	0.260536	31	0.118774	37	0.141762	0.1723	0.050106	0.167526	57.8069
Genes annotated by the GO term GO:0006959. An immune response mediated through a body fluid.	C5: GO gene sets BP: GO biological process	32	5	0.00257716	107	0.409962	57	0.218391	50	0.191571	0.176511	0.0505443	0.17094	56.4364
Genes involved in Biological oxidations	C2: curated gene sets CP:REACTOME: Reactome gene sets	139	12	0.00100873	98	0.375479	88	0.337165	10	0.0383142	0.177232	0.0508806	0.16139	53.9057
Genes annotated by the GO term GO:0004888. Combining with an extracellular or intracellular messenger to initiate a change in cell activity, and spanning to the membrane of either the cell or an organelle.	C5: GO gene sets GO molecular function	418	25	0.000853069	114	0.436782	73	0.279693	41	0.157088	0.177474	0.0507713	0.168831	51.6958
Genes annotated by the GO term GO:0001816. The appearance of a cytokine due to biosynthesis or secretion following a cellular stimulus, resulting in an increase in its intracellular or extracellular levels.	C5: GO gene sets BP: GO biological process	73	13	3.21987e-07	128	0.490421	66	0.252874	62	0.237548	0.177717	0.0506823	0.172872	51.3377
Genes annotated by the GO term GO:0051649. The directed movement of a substance or cellular entity, such as a protein complex or organelle, to a specific location within, or in the membrane of, a cell.	C5: GO gene sets BP: GO biological process	353	20	0.00420744	107	0.409962	46	0.176245	61	0.233716	0.176391	0.0504071	0.172987	50.9194
Genes annotated by the GO term GO:0008289. Interacting selectively with a lipid.	C5: GO gene sets GO molecular function	87	11	6.76867e-05	62	0.237548	33	0.126437	29	0.111111	0.172757	0.0502221	0.16785	50.4327
Genes annotated by the GO term GO:0044242. The chemical reactions and pathways resulting in the breakdown of lipids, as carried out by individual cells.	C5: GO gene sets BP: GO biological process	35	5	0.00377878	66	0.252874	29	0.111111	37	0.141762	0.171731	0.0500385	0.167526	48.0955
Genes annotated by the GO term GO:0019216. Any process that modulates the frequency, rate or extent of the chemical reactions and pathways involving lipids.	C5: GO gene sets BP: GO biological process	12	4	0.000370622	45	0.172414	17	0.0651341	28	0.10728	0.170716	0.0499808	0.165184	48.0803
Genes involved in RIP-mediated NFkB activation via DAI	C2: curated gene sets CP:REACTOME: Reactome gene sets	18	4	0.00189494	122	0.467433	46	0.176245	76	0.291188	0.176032	0.0504365	0.173565	46.5993
Parkinson's disease	C2: curated gene sets CP:KEGG: KEGG gene sets	133	13	0.000206815	102	0.390805	66	0.252874	36	0.137931	0.175913	0.0506724	0.168612	45.9273
Genes annotated by the GO term GO:0009100. The chemical reactions and pathways involving glycoproteins, any protein that contains covalently bound glycose (i.e. monosaccharide) residues other than as a moiety of nucleic acid; the glycose occurs most commonly as oligosaccharide or fairly small polysaccharide but occasionally as monosaccharide.	C5: GO gene sets BP: GO biological process	90	9	0.0015335	45	0.172414	18	0.0689655	27	0.103448	0.171278	0.0499328	0.166134	43.8721
Drug metabolism - cytochrome P450	C2: curated gene sets CP:KEGG: KEGG gene sets	72	9	0.000325015	40	0.153257	38	0.145594	2	0.00766284	0.170269	0.0502513	0.140845	42.9463
Genes annotated by the GO term GO:0042089. The chemical reactions and pathways resulting in the formation of cytokines, any of a group of proteins that function to control the survival, growth and differentiation of tissues and cells, and which have autocrine and paracrine activity.	C5: GO gene sets BP: GO biological process	41	6	0.00139098	112	0.429119	60	0.229885	52	0.199234	0.17663	0.050564	0.170828	42.7132
Genes annotated by the GO term GO:0042107. The chemical reactions and pathways involving cytokines, any of a group of proteins that function to control the survival, growth and differentiation of tissues and cells, and which have autocrine and paracrine activity.	C5: GO gene sets BP: GO biological process	42	6	0.00157244	112	0.429119	60	0.229885	52	0.199234	0.17663	0.050564	0.170828	42.7132
Genes involved in Chylomicron-mediated lipid transport	C2: curated gene sets CP:REACTOME: Reactome gene sets	16	9	2.51488e-10	63	0.241379	46	0.176245	17	0.0651341	0.172987	0.0503681	0.163009	38.8942
Genes annotated by the GO term GO:0019935. A series of molecular signals in which a cell uses a cyclic nucleotide to convert an extracellular signal into a response.	C5: GO gene sets BP: GO biological process	102	9	0.00341157	90	0.344828	51	0.195402	39	0.149425	0.174146	0.0504267	0.169602	38.7684
Genes involved in Response to elevated platelet cytosolic Ca2+	C2: curated gene sets CP:REACTOME: Reactome gene sets	89	9	0.00142416	98	0.375479	59	0.226054	39	0.149425	0.174614	0.0505935	0.169602	36.3021
Genes annotated by the GO term GO:0019899. Interacting selectively with any enzyme.	C5: GO gene sets GO molecular function	178	13	0.0026261	110	0.421456	49	0.187739	61	0.233716	0.176511	0.0503974	0.172757	36.2822
Genes annotated by the GO term GO:0051336. Any process that modulates the frequency, rate or extent of hydrolase activity, the catalysis of the hydrolysis of various bonds, e.g. C-O, C-N, C-C, phosphoric anhydride bonds, etc. Hydrolase is the systematic name for any enzyme of EC class 3.	C5: GO gene sets BP: GO biological process	79	8	0.00250366	98	0.375479	51	0.195402	47	0.180077	0.174614	0.050456	0.171053	36.0605
Genes annotated by the GO term GO:0002250. An immune response based on directed amplification of specific receptors for antigen produced through a somatic diversification process, and allowing for enhanced response to subsequent exposures to the same antigen (immunological memory).	C5: GO gene sets BP: GO biological process	25	5	0.000848205	113	0.43295	54	0.206897	59	0.226054	0.175794	0.0504463	0.172414	35.5893
Genes annotated by the GO term GO:0003707. Combining with a steroid hormone to initiate a change in cell activity.	C5: GO gene sets GO molecular function	13	3	0.00643576	56	0.214559	15	0.0574713	41	0.157088	0.1723	0.0497703	0.169602	35.5342
Genes annotated by the GO term GO:0045727. Any process that activates or increases the frequency, rate or extent of the chemical reactions and pathways resulting in the formation of proteins by the translation of mRNA.	C5: GO gene sets BP: GO biological process	35	5	0.00377878	90	0.344828	39	0.149425	51	0.195402	0.174029	0.0503388	0.170269	34.2772
Genes annotated by the GO term GO:0001817. Any process that modulates the frequency, rate, or extent of production of a cytokine.	C5: GO gene sets BP: GO biological process	25	4	0.00627646	66	0.252874	42	0.16092	24	0.091954	0.172757	0.0504071	0.166881	33.6677
Genes annotated by the GO term GO:0002460. An immune response based on directed amplification of specific receptors for antigen produced through a somatic diversification process that includes somatic recombination of germline gene segments encoding immunoglobulin superfamily domains, and allowing for enhanced responses upon subsequent exposures to the same antigen (immunological memory). Recombi…	C5: GO gene sets BP: GO biological process	24	5	0.000700332	110	0.421456	51	0.195402	59	0.226054	0.176032	0.0504071	0.172414	32.6554
Genes annotated by the GO term GO:0051345. Any process that activates or increases the frequency, rate or extent of hydrolase activity, the catalysis of the hydrolysis of various bonds.	C5: GO gene sets BP: GO biological process	55	6	0.00576596	93	0.356322	48	0.183908	45	0.172414	0.174263	0.0503778	0.170828	32.4944
Genes annotated by the GO term GO:0005496. Interacting selectively with a steroid, any of a large group of substances that have in common a ring system based on 1,2-cyclopentanoperhydrophenanthrene.	C5: GO gene sets GO molecular function	18	5	0.000170611	39	0.149425	22	0.0842912	17	0.0651341	0.169161	0.0500096	0.165394	30.654
Genes annotated by the GO term GO:0051641. The processes by which a substance or cellular entity, such as a protein complex or organelle, is transported to, and/or maintained in, a specific location within or in the membrane of a cell.	C5: GO gene sets BP: GO biological process	371	20	0.00667331	108	0.413793	44	0.168582	64	0.245211	0.17663	0.0503876	0.173449	30.3184
Genes annotated by the GO term GO:0019226. The sequential electrochemical polarization and depolarization that travels across the membrane of a nerve cell (neuron) in response to stimulation.	C5: GO gene sets BP: GO biological process	189	14	0.00166626	66	0.252874	39	0.149425	27	0.103448	0.171958	0.0503583	0.166347	27.6579
Genes annotated by the GO term GO:0032270. Any process that activates or increases the frequency, rate or extent of the chemical reactions and pathways involving a protein, occurring at the level of an individual cell.	C5: GO gene sets BP: GO biological process	73	7	0.00589539	101	0.386973	50	0.191571	51	0.195402	0.175913	0.0505051	0.170604	27.0806
Genes annotated by the GO term GO:0051247. Any process that activates or increases the frequency, rate or extent of the chemical reactions and pathways involving a protein.	C5: GO gene sets BP: GO biological process	75	7	0.00674269	100	0.383142	50	0.191571	50	0.191571	0.175794	0.0505051	0.170269	26.6733
Genes annotated by the GO term GO:0007266. A series of molecular signals within the cell that are mediated by a member of the Rho family of proteins switching to a GTP-bound active state.	C5: GO gene sets BP: GO biological process	38	5	0.00531408	33	0.126437	24	0.091954	9	0.0344828	0.169051	0.0500674	0.162399	24.5603
Genes annotated by the GO term GO:0007268. The process of communication from a neuron to a target (neuron, muscle, or secretory cell) across a synapse.	C5: GO gene sets BP: GO biological process	174	13	0.00219133	64	0.245211	34	0.130268	30	0.114943	0.17094	0.050261	0.165605	23.9227
Genes involved in Advanced glycosylation endproduct receptor signaling	C2: curated gene sets CP:REACTOME: Reactome gene sets	13	3	0.00643576	50	0.191571	34	0.130268	16	0.0613027	0.170492	0.0501157	0.165079	23.614
Genes annotated by the GO term GO:0006979. A change in state or activity of a cell or an organism (in terms of movement, secretion, enzyme production, gene expression, etc.) as a result of oxidative stress, a state often resulting from exposure to high levels of reactive oxygen species, e.g. superoxide anions, hydrogen peroxide (H2O2), and hydroxyl radicals.	C5: GO gene sets BP: GO biological process	46	6	0.00247496	23	0.0881226	11	0.0421456	12	0.045977	0.167526	0.0496752	0.162095	21.8448
Genes annotated by the GO term GO:0002252. Any process of the immune system that occurs as part of an immune response.	C5: GO gene sets BP: GO biological process	38	6	0.000938748	87	0.333333	43	0.164751	44	0.168582	0.174966	0.0503388	0.170492	21.3446
Genes annotated by the GO term GO:0004879. A ligand-dependent receptor found in the nucleus of the cell.	C5: GO gene sets GO molecular function	25	6	9.07001e-05	67	0.256705	7	0.0268199	60	0.229885	0.173333	0.049571	0.172414	20.4586
Genes annotated by the GO term GO:0050701. The regulated release of interleukin-1 from a cell or group of cells. Interleukin 1 is produced mainly by activated macrophages; it stimulates thymocyte proliferation by inducing interleukin 2 release and it is involved in the inflammatory response.	C5: GO gene sets BP: GO biological process	10	3	0.00296995	25	0.0957854	18	0.0689655	7	0.0268199	0.167418	0.0496278	0.158343	19.3979
Genes annotated by the GO term GO:0016298. Catalysis of the hydrolysis of a lipid or phospholipid.	C5: GO gene sets GO molecular function	50	7	0.000745762	49	0.187739	34	0.130268	15	0.0574713	0.171504	0.050261	0.16487	18.7199
Genes involved in Extrinsic Pathway for Apoptosis	C2: curated gene sets CP:REACTOME: Reactome gene sets	13	3	0.00643576	97	0.371648	51	0.195402	46	0.176245	0.173333	0.0504658	0.170716	18.5525
Genes involved in Regulated proteolysis of p75NTR	C2: curated gene sets CP:REACTOME: Reactome gene sets	10	5	6.45842e-06	57	0.218391	17	0.0651341	40	0.153257	0.1723	0.0497417	0.169381	18.3575
Genes annotated by the GO term GO:0046982. Interacting selectively with a nonidentical protein to form a heterodimer.	C5: GO gene sets GO molecular function	77	10	0.000114058	85	0.32567	39	0.149425	46	0.176245	0.173797	0.0501834	0.17094	15.983
Genes annotated by the GO term GO:0002440. The synthesis or release of any molecular mediator of the immune response following an immunological stimulus, resulting in an increase in its intracellular or extracellular levels.	C5: GO gene sets BP: GO biological process	13	5	3.00064e-05	70	0.268199	42	0.16092	28	0.10728	0.173797	0.050261	0.167959	15.4739
Genes involved in BMAL1:CLOCK/NPAS2 Activates Circadian Expression	C2: curated gene sets CP:REACTOME: Reactome gene sets	36	5	0.00425172	56	0.214559	16	0.0613027	40	0.153257	0.171844	0.0498657	0.169381	15.457
Tryptophan metabolism	C2: curated gene sets CP:KEGG: KEGG gene sets	40	6	0.00122546	14	0.0536398	13	0.0498084	1	0.00383142	0.165394	0.0498562	0.136626	15.2714
ABC transporters	C2: curated gene sets CP:KEGG: KEGG gene sets	44	10	7.22592e-07	25	0.0957854	19	0.0727969	6	0.0229885	0.168831	0.05	0.151958	15.2694
Genes involved in Signaling by NOTCH3	C2: curated gene sets CP:REACTOME: Reactome gene sets	12	4	0.000370622	13	0.0498084	10	0.0383142	3	0.0114943	0.164349	0.0496847	0.149511	13.6932
Genes annotated by the GO term GO:0051059. Interacting selectively with NF-kappaB, a transcription factor for eukaryotic RNA polymerase II promoters.	C5: GO gene sets GO molecular function	11	3	0.00395617	78	0.298851	22	0.0842912	56	0.214559	0.174029	0.0499808	0.1723	12.9318
Genes annotated by the GO term GO:0030139. A membrane-bounded intracellular vesicle formed by invagination of the plasma membrane around an extracellular substance.	C5: GO gene sets GO cellular component	14	3	0.00793514	23	0.0881226	19	0.0727969	4	0.0153257	0.167742	0.0499616	0.159216	12.8324
Genes involved in Translation	C2: curated gene sets CP:REACTOME: Reactome gene sets	222	1	0.00565781	34	0.130268	30	0.114943	4	0.0153257	0.169713	0.0502804	0.153392	12.164
Genes annotated by the GO term GO:0016485. The posttranslational modification of a protein, particularly secretory proteins and proteins targeted for membranes or specific cellular locations.	C5: GO gene sets BP: GO biological process	49	6	0.00336122	58	0.222222	17	0.0651341	41	0.157088	0.171504	0.0499232	0.169824	11.2156
Genes involved in Signaling by NOTCH4	C2: curated gene sets CP:REACTOME: Reactome gene sets	12	5	1.90572e-05	11	0.0421456	8	0.0306513	3	0.0114943	0.162703	0.0495427	0.149511	11.0908
Genes annotated by the GO term GO:0010033. A change in state or activity of a cell or an organism (in terms of movement, secretion, enzyme production, gene expression, etc.) as a result of an organic substance stimulus.	C5: GO gene sets BP: GO biological process	30	8	2.61399e-06	58	0.222222	18	0.0689655	40	0.153257	0.171844	0.0498753	0.169935	9.8084
Genes involved in Signaling by NOTCH2	C2: curated gene sets CP:REACTOME: Reactome gene sets	12	4	0.000370622	10	0.0383142	7	0.0268199	3	0.0114943	0.160395	0.0494109	0.149511	8.68541
Genes annotated by the GO term GO:0004091. Catalysis of the reaction: a carboxylic ester + H2O = an alcohol + a carboxylic anion.	C5: GO gene sets GO molecular function	33	7	5.44305e-05	30	0.114943	23	0.0881226	7	0.0268199	0.169824	0.0501253	0.160891	8.58276
Genes involved in ABCA transporters in lipid homeostasis	C2: curated gene sets CP:REACTOME: Reactome gene sets	18	5	0.000170611	17	0.0651341	15	0.0574713	2	0.00766284	0.16656	0.0523244	0.003861	8.49666
Genes involved in Activated NOTCH1 Transmits Signal to the Nucleus	C2: curated gene sets CP:REACTOME: Reactome gene sets	27	6	0.000142347	15	0.0574713	7	0.0268199	8	0.0306513	0.164453	0.0491865	0.160494	8.04865
Genes annotated by the GO term GO:0007611. The acquisition and processing of information and/or the storage and retrieval of this information over time.	C5: GO gene sets BP: GO biological process	14	5	4.52273e-05	26	0.0996169	18	0.0689655	8	0.0306513	0.167095	0.0497512	0.161893	7.31611
Genes annotated by the GO term GO:0009306. The regulated release of proteins from a cell or group of cells.	C5: GO gene sets BP: GO biological process	32	5	0.00257716	27	0.103448	23	0.0881226	4	0.0153257	0.168176	0.0501446	0.156532	7.0763
Genes annotated by the GO term GO:0032488. A series of molecular signals within the cell that are mediated by the Cdc42 protein switching to a GTP-bound active state.	C5: GO gene sets BP: GO biological process	12	4	0.000370622	31	0.118774	26	0.0996169	5	0.0191571	0.168176	0.0499328	0.155782	7.04208
Genes annotated by the GO term GO:0050663. The regulated release of cytokines from a cell or group of cells. Cytokines are any of a group of proteins that function to control the survival, growth and differentiation of tissues and cells, and which have autocrine and paracrine activity.	C5: GO gene sets BP: GO biological process	18	4	0.00189494	26	0.0996169	22	0.0842912	4	0.0153257	0.168067	0.050106	0.155782	6.97669
Genes involved in NRIF signals cell death from the nucleus	C2: curated gene sets CP:REACTOME: Reactome gene sets	15	4	0.000929477	41	0.157088	9	0.0344828	32	0.122605	0.168067	0.0495238	0.167526	6.9403
Genes involved in Steroid hormones	C2: curated gene sets CP:REACTOME: Reactome gene sets	29	6	0.000214486	57	0.218391	49	0.187739	8	0.0306513	0.171617	0.0504365	0.157576	6.45985
Genes involved in Metabolism of steroid hormones and vitamins A and D	C2: curated gene sets CP:REACTOME: Reactome gene sets	35	6	0.000606676	56	0.214559	48	0.183908	8	0.0306513	0.171391	0.0504169	0.157576	6.19199
Genes involved in Signal attenuation	C2: curated gene sets CP:REACTOME: Reactome gene sets	14	3	0.00793514	43	0.164751	34	0.130268	9	0.0344828	0.168941	0.0502318	0.163419	5.58488
Genes involved in Amine ligand-binding receptors	C2: curated gene sets CP:REACTOME: Reactome gene sets	38	5	0.00531408	31	0.118774	26	0.0996169	5	0.0191571	0.169713	0.0499616	0.157671	5.38394
Genes annotated by the GO term GO:0032934. Interacting selectively with a sterol, any steroid containing a hydroxy group in the 3 position, closely related to cholestan-3-ol.	C5: GO gene sets GO molecular function	11	3	0.00395617	21	0.0804598	11	0.0421456	10	0.0383142	0.166988	0.0497132	0.156344	4.24971
Genes annotated by the GO term GO:0007346. Any process that modulates the rate or extent of progress through the mitotic cell cycle.	C5: GO gene sets BP: GO biological process	23	4	0.00468079	36	0.137931	16	0.0613027	20	0.0766284	0.169271	0.0498657	0.165605	3.78376
Genes annotated by the GO term GO:0015980.	C5: GO gene sets BP: GO biological process	37	5	0.00476308	28	0.10728	10	0.0383142	18	0.0689655	0.168394	0.0497512	0.165394	3.75605
Genes annotated by the GO term GO:0032386. Any process that modulates the frequency, rate or extent of the directed movement of substances within cells.	C5: GO gene sets BP: GO biological process	25	4	0.00627646	26	0.0996169	9	0.0344828	17	0.0651341	0.167959	0.0497512	0.166774	3.60391
Genes annotated by the GO term GO:0030427. Any part of a cell where non-isotropic growth takes place.	C5: GO gene sets GO cellular component	11	3	0.00395617	10	0.0383142	6	0.0229885	4	0.0153257	0.162095	0.0491122	0.15691	3.20025
Genes annotated by the GO term GO:0042165. Interacting selectively with a neurotransmitter, any chemical substance that is capable of transmitting (or inhibiting the transmission of) a nerve impulse from a neuron to another cell.	C5: GO gene sets GO molecular function	53	8	0.000192504	30	0.114943	13	0.0498084	17	0.0651341	0.169713	0.0498084	0.164141	3.08249
Genes annotated by the GO term GO:0015457. Facilitates transport across one or more biological membranes but do not themselves participate directly in transport. These proteins always function in conjunction with one or more established transport systems. They may provide a function connected with energy coupling to transport, play a structural role in complex formation, serve a biogenic or stabi…	C5: GO gene sets GO molecular function	26	4	0.00718638	16	0.0613027	9	0.0344828	7	0.0268199	0.165605	0.0495238	0.161591	2.61208
Genes annotated by the GO term GO:0009055. Any molecular entity that serves as an electron acceptor and electron donor in an electron transport system.	C5: GO gene sets GO molecular function	78	8	0.00232202	32	0.122605	23	0.0881226	9	0.0344828	0.169161	0.049952	0.160395	2.57428
Genes annotated by the GO term GO:0008227. Combining with a biogenic amine to initiate a change in cell activity.	C5: GO gene sets GO molecular function	34	5	0.00334295	29	0.111111	27	0.103448	2	0.00766284	0.169602	0.05	0.14756	2.45046
Terpenoid backbone biosynthesis	C2: curated gene sets CP:KEGG: KEGG gene sets	15	6	3.51124e-06	9	0.0344828	7	0.0268199	2	0.00766284	0.15625	0.0486072	0.140389	2.35271
Genes annotated by the GO term GO:0006641. The chemical reactions and pathways involving triacylglycerol, any triester of glycerol. The three fatty acid residues may all be the same or differ in any permutation. Triacylglycerols are important components of plant oils, animal fats and animal plasma lipoproteins.	C5: GO gene sets BP: GO biological process	10	4	0.000167502	30	0.114943	29	0.111111	1	0.00383142	0.169051	0.050164	0.141304	2.34115
Genes annotated by the GO term GO:0051054. Any process that activates or increases the frequency, rate or extent of the chemical reactions and pathways involving DNA.	C5: GO gene sets BP: GO biological process	11	3	0.00395617	30	0.114943	6	0.0229885	24	0.091954	0.169161	0.0496183	0.166347	2.0521
Genes annotated by the GO term GO:0030594. Combining with a neurotransmitter to initiate a change in cell activity.	C5: GO gene sets GO molecular function	50	8	0.000128114	29	0.111111	10	0.0383142	19	0.0727969	0.168941	0.0498275	0.164038	1.34102
Glutathione metabolism	C2: curated gene sets CP:KEGG: KEGG gene sets	50	6	0.00370093	28	0.10728	4	0.0153257	24	0.091954	0.167418	0.0494767	0.164766	1.20342
Metabolism of xenobiotics by cytochrome P450	C2: curated gene sets CP:KEGG: KEGG gene sets	70	7	0.00476771	47	0.180077	46	0.176245	1	0.00383142	0.171165	0.0503778	0.13956	1.1041
Genes annotated by the GO term GO:0043176. Interacting selectively with any organic compound that is weakly basic in character and contains an amino or a substituted amino group.	C5: GO gene sets GO molecular function	23	5	0.000572214	9	0.0344828	4	0.0153257	5	0.0191571	0.16624	0.0494297	0.157671	0.885239
Tyrosine metabolism	C2: curated gene sets CP:KEGG: KEGG gene sets	42	6	0.00157244	15	0.0574713	11	0.0421456	4	0.0153257	0.166667	0.0496467	0.15748	0.667296
Genes annotated by the GO term GO:0030426. The migrating motile tip of a growing nerve cell axon or dendrite.	C5: GO gene sets GO cellular component	10	3	0.00296995	9	0.0344828	6	0.0229885	3	0.0114943	0.162095	0.0491122	0.15412	0.620765
Genes annotated by the GO term GO:0031647. Any process that affects the structure and integrity of a protein by altering the likelihood of its degradation or aggregation.	C5: GO gene sets BP: GO biological process	19	4	0.00232548	8	0.0306513	5	0.0191571	3	0.0114943	0.1655	0.0494861	0.157863	0.568636
Olfactory transduction	C2: curated gene sets CP:KEGG: KEGG gene sets	389	1	4.14134e-05	14	0.0536398	6	0.0229885	8	0.0306513	0.165922	0.0495238	0.159021	0.463243
Genes involved in ABC-family proteins mediated transport	C2: curated gene sets CP:REACTOME: Reactome gene sets	34	9	6.57554e-07	16	0.0613027	14	0.0536398	2	0.00766284	0.167095	0.0498849	0.147643	0.368394
Genes annotated by the GO term GO:0005231.	C5: GO gene sets GO molecular function	21	4	0.00337052	7	0.0268199	6	0.0229885	1	0.00383142	0.162703	0.0489182	0.152672	0.0624889
Genes annotated by the GO term GO:0005230. Catalysis of the transmembrane transfer of an ion by a channel that opens when a specific extracellular ligand has been bound by the channel complex or one of its constituent parts.	C5: GO gene sets GO molecular function	22	4	0.00399114	7	0.0268199	6	0.0229885	1	0.00383142	0.162703	0.0489182	0.152672	0.0624889
Genes annotated by the GO term GO:0042166. Interacting selectively with acetylcholine, an acetic acid ester of the organic base choline that functions as a neurotransmitter, released at the synapses of parasympathetic nerves and at neuromuscular junctions.	C5: GO gene sets GO molecular function	17	5	0.000127169	4	0.0153257	3	0.0114943	1	0.00383142	0.160792	0.048753	0.148317	0.023953
Genes annotated by the GO term GO:0042982. The chemical reactions and pathways involving amyloid precursor protein (APP), the precursor of beta-amyloid, a glycoprotein associated with Alzheimer's disease.	C5: GO gene sets BP: GO biological process	10	5	6.45842e-06	4	0.0153257	4	0.0153257	0	0	0.16	0.0512922	0.00383142	0
Genes involved in Cholesterol biosynthesis	C2: curated gene sets CP:REACTOME: Reactome gene sets	24	6	7.11367e-05	6	0.0229885	6	0.0229885	0	0	0.160792	0.0516078	0.00383142	0
Genes annotated by the GO term GO:0008034. Interacting selectively with any conjugated, water-soluble protein in which the nonprotein moiety consists of a lipid or lipids.	C5: GO gene sets GO molecular function	18	5	0.000170611	11	0.0421456	11	0.0421456	0	0	0.163934	0.0552721	0.00383142	0
Genes annotated by the GO term GO:0005319. Enables the directed movement of lipids into, out of, within or between cells.	C5: GO gene sets GO molecular function	28	6	0.000175552	28	0.10728	28	0.10728	0	0	0.168067	0.0526849	0.00383142	0
Genes annotated by the GO term GO:0004889.	C5: GO gene sets GO molecular function	11	4	0.000255022	2	0.00766284	2	0.00766284	0	0	0.154762	0.0506526	0.00383142	0
Genes annotated by the GO term GO:0005892. A protein complex that acts as an acetylcholine receptor, and forms a transmembrane channel through which ions may pass in response to ligand binding. The complex is a homo- or heteropentamer of subunits that are members of a neurotransmitter receptor superfamily.	C5: GO gene sets GO cellular component	11	4	0.000255022	2	0.00766284	2	0.00766284	0	0	0.154762	0.0506526	0.00383142	0
Valine, leucine and isoleucine degradation	C2: curated gene sets CP:KEGG: KEGG gene sets	44	7	0.000345537	20	0.0766284	20	0.0766284	0	0	0.167634	0.0525146	0.00383142	0
Genes annotated by the GO term GO:0006516. The chemical reactions and pathways resulting in the breakdown of glycoproteins, any protein that contains covalently bound glycose (i.e. monosaccharide) residues other than as a moiety of nucleic acid; the glycose occurs most commonly as oligosaccharide or fairly small polysaccharide but occasionally as monosaccharide.	C5: GO gene sets BP: GO biological process	12	4	0.000370622	0	0	0	0	0	0	0.00383142	0.00383142	0.00383142	0
Genes involved in Highly calcium permeable postsynaptic nicotinic acetylcholine receptors	C2: curated gene sets CP:REACTOME: Reactome gene sets	13	4	0.000518673	4	0.0153257	4	0.0153257	0	0	0.16	0.0513124	0.00383142	0
Genes annotated by the GO term GO:0004364. Catalysis of the reaction: R-X + glutathione = H-X + R-S-glutathione. R may be an aliphatic, aromatic or heterocyclic group; X may be a sulfate, nitrile or halide group.	C5: GO gene sets GO molecular function	15	4	0.000929477	0	0	0	0	0	0	0.00383142	0.00383142	0.00383142	0
Genes involved in Acetylcholine Binding And Downstream Events	C2: curated gene sets CP:REACTOME: Reactome gene sets	16	4	0.0012007	2	0.00766284	2	0.00766284	0	0	0.154762	0.0506526	0.00383142	0
Butanoate metabolism	C2: curated gene sets CP:KEGG: KEGG gene sets	34	5	0.00334295	21	0.0804598	21	0.0804598	0	0	0.16624	0.0523982	0.00383142	0
Genes annotated by the GO term GO:0051604. The process leading to the attainment of the full functional capacity of a protein.	C5: GO gene sets BP: GO biological process	11	3	0.00395617	0	0	0	0	0	0	0.00383142	0.00383142	0.00383142	0
Genes involved in Glutathione conjugation	C2: curated gene sets CP:REACTOME: Reactome gene sets	23	4	0.00468079	3	0.0114943	3	0.0114943	0	0	0.162196	0.0519896	0.00383142	0
Genes annotated by the GO term GO:0030169. Interacting selectively with low-density lipoprotein, one of the classes of lipoproteins found in blood plasma in many animals (data normally relate to humans).	C5: GO gene sets GO molecular function	12	3	0.00511018	7	0.0268199	7	0.0268199	0	0	0.163625	0.0549915	0.00383142	0
Genes involved in Presynaptic nicotinic acetylcholine receptors	C2: curated gene sets CP:REACTOME: Reactome gene sets	12	3	0.00511018	0	0	0	0	0	0	0.00383142	0.00383142	0.00383142	0
Genes annotated by the GO term GO:0005746. The protein complexes that form the mitochondrial electron transport system (the respiratory chain). Complexes I, III and IV can transport protons if embedded in an oriented membrane, such as an intact mitochondrial inner membrane.	C5: GO gene sets GO cellular component	24	4	0.00544187	6	0.0229885	6	0.0229885	0	0	0.163728	0.0522403	0.00383142	0
